# Supplementary material for: Physiological Changes and Transcriptomic Analysis throughout On-Tree Fruit Ripening Process in Persimmon (Diospyros kaki L.)
Source: Plants (Basel). 2023 Aug 8;12(16):2895. doi: 10.3390/plants12162895 (PMC10457761; doi:10.3390/plants12162895)
Supplement: Supplementary file 1 [file plants-12-02895-s001.zip]

Archive with 1 entries (1 files):
- plants-2508299-supplementary.pdf
